# Supplementary material for: Synthesis of Biomimetic Melanin-Like Multifunctional Nanoparticles for pH Responsive Magnetic Resonance Imaging and Photothermal Therapy
Source: Nanomaterials (Basel). 2021 Aug 19;11(8):2107. doi: 10.3390/nano11082107 (PMC8400264; doi:10.3390/nano11082107)
Supplement: Supplementary file 1 [file nanomaterials-11-02107-s001.zip]

Archive with 1 entries (1 files):
- nanomaterials-1306395-supplementary.pdf
